# Supplementary material for: Modified Fluoroquinolones as Antimicrobial Compounds Targeting Chlamydia trachomatis
Source: Int J Mol Sci. 2022 Jun 16;23(12):6741. doi: 10.3390/ijms23126741 (PMC9224431; doi:10.3390/ijms23126741)
Supplement: Supplementary file 1 [file ijms-23-06741-s001.zip]

Archive with 1 entries (1 files):
- ijms-1764518-supplementary.pdf
